# Supplementary material for: Efficacy of Dupilumab in the Treatment of Eosinophilic Esophagitis: A Systematic Review and Network Meta-Analysis of Randomized Controlled Trials
Source: Life (Basel). 2025 Feb 17;15(2):307. doi: 10.3390/life15020307 (PMC11857325; doi:10.3390/life15020307)
Supplement: Supplementary file 1 [file life-15-00307-s001.zip]

Archive with 4 entries (4 files):
- Figure S1 new.JPG
- Figure S2 new.jpeg
- Supplementary Table S1 new.pdf
- Supplementary Table S2_Rob2 risk assessment.pdf
